# Supplementary material for: A New Cathepsin D Targeting Drug Delivery System Based on Immunoliposomes Functionalized with Lipidated Pepstatin A
Source: Pharmaceutics. 2023 Oct 14;15(10):2464. doi: 10.3390/pharmaceutics15102464 (PMC10609775; doi:10.3390/pharmaceutics15102464)
Supplement: Supplementary file 1 [file pharmaceutics-15-02464-s001.zip]

Archive with 1 entries (1 files):
- pharmaceutics-2215410-supplementary.pdf
